# Supplementary material for: Dominant-negative STAT5B mutations cause growth hormone insensitivity with short stature and mild immune dysregulation
Source: Nat Commun. 2018 May 29;9:2105. doi: 10.1038/s41467-018-04521-0 (PMC5974024; doi:10.1038/s41467-018-04521-0)
Supplement: Supplementary file 4 — Supplementary Data 1 [file 41467_2018_4521_MOESM4_ESM.xlsx]

## Sheet: Immunophenotyping
Supplementary Data 1. Immunological profiles of index patients and affected relatives
Family	Family 1		Family 2		Family 3
Subject	II-2 (index)	II-3 (brother)	III-1 (index)	III-2 (brother)	I-1 (father)	II-1 (index)	II-2 (sister)	II-5 (brother)	II-6 (brother)
Sex	male	male	male	male	male	female	female	male	male
Chronological age, yr	16.3	16.3	9.4	6.4	Adult	17	14.8	7.7	4.6
Immunoglobulin
IgA, mg/dL	106 (80 - 480)	95 (80 - 480)	129 (70 - 250)	120 (50 - 240)	257 (68 - 378)	138 (68 - 378)	173 (68 - 378)	131 (33 - 200)	94.6 (25 - 152)
re-evaluation	123 (61 - 348)	98 (61 - 348)
IgG, mg/dL	1150 (730 - 1950)	1090 (730 - 1950)	997 (540 - 1610)	1100 (540 - 1610)	1270 (600 - 1500)	1170 (724 - 1611)	1070 (680 - 1531)	718 (598 - 1379)	834 (560 - 1307)
re-evaluation	1125 (549 - 1584)	994 (549 - 1584)
IgM, mg/dl	63 (40 - 300)	53 (40 - 300)	91 (50 - 180)	60 (50 - 180)	33 (60 - 263)	83 (60 - 263)	49 (60 - 263)	92 (46 - 197)	71 (41 - 186)
re-evaluation	81 (23 - 259)	60 (23 - 259)
IgE, IU/ml	156 (< 200)	228 (< 200)	118 (< 52)	547 (< 52)	264 (< 180)	28 (< 114)	598 (> 2.0 SDS)	261 (> 2.0 SDS)	354 (> 2.0 SDS)
re-evaluation	340 (< 114)	382 (< 114)	103 (< 63)	1518 (< 63)		127 (< 629)	1133 (< 629)	751 (< 307)	492 (> 2.0 SDS)
Lymphocyte subsets Absolute, cells/µl			%	%
CD3 (Total T cells)	870 (700 - 2100)	1660 (700 - 2100)	64.0 %	64.0 %	1095 (700 - 2100)	1621 (700 - 2100)	1973 (800 - 3500)	1832 (700 - 4200)	2165 (900 - 4500)
re-evaluation	1200 (1000 - 2200)	1840 (1000-2200)	78.3 %	84.3 %
CD4 (T Helper cells)	610 (500 - 1400)	990 (500 - 1400)	42.0 %	43.0 %	596 (300 - 1400)	1240 (300 - 1400)	1374 (400 - 2100)	1304 (300 - 2000)	1504 (500 - 2400)
re-evaluation	816 (530 - 1300)	1150 (530 - 1300)	52.5 %	56.3 %
CD8 (T Cytotxic cells)	320 (300 - 1000)	620 (300 - 1000)	17.0 %	17.0 %	494 (200 - 900)	342 (200 - 900)	549 (200 - 1200)	491 (300 - 1800)	635 (300 - 1600)
re-evaluation	320 (330 - 920)	598 (330 - 920)	19.2 %	22.2 %
CD19 (B cells)	140 (200 - 3500)	230 (200 - 3500)	21.0 %	26.0 %	157 (100 - 500)	496 (100 - 500)	425 (200 - 600)	585 (200 - 1600)	1131 (200 - 2100)
re-evaluation	240 (110 - 570)	299 (110 - 570)	14.2 %	11.3 %
CD16/56 (NK cells)	160 (100 - 600)	130 (100 - 600)	10.0 %	5.0 %	174 (90 - 600)	127 (90 - 600)	364 (70 - 1200)	198 (90 - 900)	242 (100 - 1000)
re-evaluation	157 (70 - 480)	154 (70 - 480)	5.1 %	2.7 %
CD4:CD8 ratio	1.9	1.6	ND	ND	1.2 (1.0 - 3.6)	3.6 (1.0 - 3.6)	2.4 (0.9 - 3.4)	2.7 (0.9 - 2.6)	2.3 (0.9 - 2.9)
re-evaluation	2.6 (1.0 - 3.6)	1.9 (1.0 - 3.6)
T-reg (%)	2.8 (1.4 - 4.9)	3.5 (1.4 - 4.9)	3.8 %	3.2 %	6.5 (4.2 - 9.9)	6.0 (4.2 - 9.9)	5.4 (4.2 - 9.9)	4.0 (4.2 - 9.9)	5.0 (4.2 - 9.9)
FOXP3 (%)	ND	ND	ND	ND	79 (55 - 81)	61 (55 - 81)	61 (55 - 81)	79 (55 - 81)	58 (55 - 81)
CD45RA+CD27+ (Naïve), %
CD4+	27.0 (2.5-22.5)	27.6 (2.5-22.5)	76.2	82.3	49.8 (10.0 - 66.6)	49.4 (33.0 - 73.5)	64.1 (33.0 - 73.5)	68.3 (47.7 - 86.2)	63.4 (47.7 - 86.2)
CD8+	ND	ND	81.2	60.8	35.7 (10.0 - 71.2)	71.5 (36.3 - 83.5)	70.5 (36.3 - 83.5)	63.9 (46.3 - 98.6)	76.2 (46.3 - 98.6)
CD45RA- (Memory), %
CD4+	16.9 (19.6-33.1)	15.6 (19.6-33.1)	20.2	15.4	50.4 (32.3 - 89.0)	50.8 (26.3 - 66.3)	35.9 (26.3 - 66.3)	31.8 (13.5 - 52.0)	36.7 (13.5 - 52.0)
CD8+	ND	ND	9.9	15.8	41.2 (20.7 - 70.4)	26.3 (12.9 - 51.3)	25.8 (12.9 - 51.3)	29.6 (1.1 - 42.4)	23.1 (1.1 - 42.4)
CD45RA+CD27- (TEMRA)
CD4+	ND	ND	0.1	0.2	0.1 (0.0 - 2.9)	0.0 (0.0 - 0.8)	0.0 (0.0 - 0.8)	0.1 (0.0 - 0.2)	0.1 (0.0 - 0.2)
CD8+	ND	ND	1.9	8.7	23.3 (0.0 - 15.4)	2.3 (0.0 - 10.3)	3.8 (0.0 - 10.3)	6.8 (0.0 - 12.7)	0.8 (0.0 - 12.7)
Family 2: clinical values were provided as percentages (unless otherwise indicated) and were all interpreted as normal.
Family 3, II-5: had slightly decreased percentages of T-reg cells with normal FOXP3 expression in these T-reg cells. Absolute numbers of T-reg were normal (53 cells/mcL, reference range 26-332).
TEMRA, T Effector-Memory cells with reacquired RA. These are a subset of very mature effector memory cells that have reacquired RA.
